# Supplementary material for: Phylodynamic Dispersal of SARS-CoV-2 Lineages Circulating across Polish–German Border Provinces
Source: Viruses. 2022 Apr 24;14(5):884. doi: 10.3390/v14050884 (PMC9143188; doi:10.3390/v14050884)
Supplement: Supplementary file 1 [file viruses-14-00884-s001.zip]

Archive with 2 entries (2 files):
- Supplemental_Table_3.xlsx
- viruses-1655018-supplementary.pdf
